# Supplementary material for: Heterologous xylose isomerase pathway and evolutionary engineering improve xylose utilization in Saccharomyces cerevisiae
Source: Front Microbiol. 2015 Oct 21;6:1165. doi: 10.3389/fmicb.2015.01165 (PMC4612707; doi:10.3389/fmicb.2015.01165)
Supplement: Supplementary file 2 [file Data_Sheet_2.XLSX]

## Sheet: data
	CT					∆CT				2-∆CT				Average				2-∆∆CT				Standard deviations
Plate 1	ACT1	ACO1	ACS1	ACS2	FUM1	ACO1	ACS1	ACS2	FUM1	ACO1	ACS1	ACS2	FUM1	ACO1	ACS1	ACS2	FUM1	ACO1	ACS1	ACS2	FUM1	ACO1	ACS1	ACS2	FUM1
SyBE002-1	14.1133	14.6667	16.0967	16.9667	15.45	0.553333	1.98333	2.85333	1.33667	0.681444	0.252905	0.138376	0.395934	0.627234	0.245532	0.133594	0.361011	0.723575	0.881715	4.46665	0.547878	0.201832	0.0388813	1.16858	0.0996959
SyBE002-2	14.17	14.9733	16.24	17.1267	15.7867	0.803333	2.07	2.95667	1.61667	0.573024	0.238159	0.128812	0.326088
SyBE003-1	13.49	14.37	15.6533	13.99	15.6533	0.88	2.16333	0.5	2.16333	0.543367	0.22324	0.707107	0.22324	0.453851	0.216489	0.596717	0.19779
SyBE003-2	13.0333	14.49	15.2867	14.0733	15.57	1.45667	2.25333	1.04	2.53667	0.364334	0.209739	0.486327	0.17234
plate 2	ACT1	ALD4	PYK1	CIT1	GND1	ALD4	PYK1	CIT1	GND1	ALD4	PYK1	CIT1	GND1	ALD4	PYK1	CIT1	GND1	ALD4	PYK1	CIT1	GND1	ALD4	PYK1	CIT1	GND1
SyBE002-1	15.8333	15.7	13.56	15.2633	18.95	-0.133333	-2.27333	-0.57	3.11667	1.09682	4.83439	1.48452	0.11529	1.18129	5.57007	1.62496	0.133532	0.667069	0.482277	0.771871	2.21487	0.108501	0.139062	0.188511	0.104899
SyBE002-2	16.41	16.07	13.7533	15.59	19.13	-0.34	-2.65667	-0.82	2.72	1.26576	6.30574	1.76541	0.151774
SyBE003-1	15.0367	15.5567	13.3433	14.9833	16.7467	0.52	-1.69333	-0.0533333	1.71	0.697372	3.23403	1.03766	0.30566	0.788003	2.68632	1.25426	0.295755
SyBE003-2	14.9067	15.0933	13.81	14.35	16.7133	0.186667	-1.09667	-0.556667	1.80667	0.878633	2.1386	1.47087	0.285851
plate 3	ACT1	CIT2	GND2	FBA1	FBP1	CIT2	GND2	FBA1	FBP1	CIT2	GND2	FBA1	FBP1	CIT2	GND2	FBA1	FBP1	CIT2	GND2	FBA1	FBP1	CIT2	GND2	FBA1	FBP1
SyBE002-1	13.3967	14.0833	15.43	9.67333	15.8967	0.686667	2.03333	-3.72333	2.5	0.621288	0.24429	13.2079	0.176777	0.622726	0.257987	15.9003	0.207744	0.215085	0.340474	0.535789	2.04711	0.0129938	0.0815326	0.122345	0.273431
SyBE002-2	14.14	14.82	16.02	9.92333	16.2067	0.68	1.88	-4.21667	2.06667	0.624165	0.271684	18.5927	0.23871
SyBE003-1	13.0467	16.01	16.33	9.74	14.4233	2.96333	3.28333	-3.30667	1.37667	0.128218	0.102711	9.89477	0.385108	0.133939	0.0878378	8.51922	0.425274
SyBE003-2	12.8167	15.6567	16.5933	9.98	13.92	2.84	3.77667	-2.83667	1.10333	0.139661	0.0729642	7.14368	0.46544
plate 4	ACT1	GPM1	GPM3	HXK1	HXK2	GPM1	GPM3	HXK1	HXK2	GPM1	GPM3	HXK1	HXK2	GPM1	GPM3	HXK1	HXK2	GPM1	GPM3	HXK1	HXK2	GPM1	GPM3	HXK1	HXK2
SyBE002-1	15.16	11.7533	19.9867	13.2133	16.3667	-3.40667	4.82667	-1.94667	1.20667	10.605	0.0352394	3.85483	0.433269	17.8269	0.0652052	5.50751	0.570188	0.430059	0.299665	0.63609	0.510756	0.0375421	0.0672344	0.0937083	0.0562118
SyBE002-2	15.9933	11.3467	19.3867	13.1533	16.4933	-4.64667	3.39333	-2.84	0.5	25.0487	0.0951711	7.1602	0.707107
SyBE003-1	14.315	11.29	19.78	12.3633	15.9867	-3.025	5.465	-1.95167	1.67167	8.13984	0.0226397	3.86821	0.313891	7.6666	0.0195397	3.50327	0.291227
SyBE003-2	14.3167	11.47	20.2433	12.6667	16.2133	-2.84667	5.92667	-1.65	1.89667	7.19336	0.0164398	3.13834	0.268563
plate 5	ACT1	ICL1	IDH1	IDH2	KGD1	ICL1	IDH1	IDH2	KGD1	ICL1	IDH1	IDH2	KGD1	ICL1	IDH1	IDH2	KGD1	ICL1	IDH1	IDH2	KGD1	ICL1	IDH1	IDH2	KGD1
SyBE002-1	14.7533	15.7767	16.4633	16.1867	14.47	1.02333	1.71	1.43333	-0.283333	0.491978	0.30566	0.370274	1.217	0.494837	0.402253	0.557987	1.48917	1.49901	0.656429	0.948661	0.445184	0.0661024	0.0812974	0.0387364	0.01309
SyBE002-2	15.3633	16.37	16.3667	15.7867	14.5467	1.00667	1.00333	0.423333	-0.816667	0.497695	0.498846	0.7457	1.76133
SyBE003-1	13.94	14.4167	15.9933	14.8167	14.5033	0.476667	2.05333	0.876667	0.563333	0.718636	0.240927	0.544624	0.676737	0.741765	0.264051	0.529341	0.662953
SyBE003-2	13.8733	14.26	15.6733	14.8333	14.4967	0.386667	1.8	0.96	0.623333	0.764895	0.287175	0.514057	0.649169
plate 6	ACT1	KGD2	LAT1	MDH1	MLS1	KGD2	LAT1	MDH1	MLS1	KGD2	LAT1	MDH1	MLS1	KGD2	LAT1	MDH1	MLS1	KGD2	LAT1	MDH1	MLS1	KGD2	LAT1	MDH1	MLS1
SyBE002-1	16.8467	16.5067	18.2667	15.9133	16.8533	-0.34	1.42	-0.933333	0.00666667	1.26576	0.373712	1.90968	0.99539	1.4211	0.393708	2.14956	0.93297	0.565599	0.689723	0.544102	0.689145	0.0970079	0.174454	0.0386361	0.351111
SyBE002-2	17.17	16.5133	18.4433	15.9133	17.37	-0.656667	1.27333	-1.25667	0.2	1.57644	0.413703	2.38943	0.870551
SyBE003-1	15.815	16.3167	17.98	15.6633	17.0967	0.501667	2.165	-0.151667	1.28167	0.70629	0.222982	1.11085	0.41132	0.80377	0.271549	1.16958	0.642951
SyBE003-2	16.18	16.33	17.8233	15.8833	16.3733	0.15	1.64333	-0.296667	0.193333	0.90125	0.320116	1.2283	0.874583
plate 7	ACT1	PCK1	PDA1	PDB1	PDC1	PCK1	PDA1	PDB1	PDC1	PCK1	PDA1	PDB1	PDC1	PCK1	PDA1	PDB1	PDC1	PCK1	PDA1	PDB1	PDC1	PCK1	PDA1	PDB1	PDC1
SyBE002-1	15.3533	13.21	15.6367	16.3867	13.9833	-2.14333	0.283333	1.03333	-1.37	4.41782	0.82169	0.48858	2.58471	5.03734	0.905102	0.634773	3.18447	0.447375	0.692868	0.696677	0.337349	0.0350475	0.0135829	0.146864	0.00330684
SyBE002-2	15.92	13.42	15.9367	16.2767	14	-2.5	0.0166667	0.356667	-1.92	5.65685	0.988514	0.780967	3.78423
SyBE003-1	14.43	13.18	15.0833	15.4067	14.3367	-1.25	0.653333	0.976667	-0.0933333	2.37841	0.63581	0.508152	1.06683	2.25358	0.627116	0.442232	1.07428
SyBE003-2	14.33	13.24	15.0233	15.74	14.2167	-1.09	0.693333	1.41	-0.113333	2.12874	0.618423	0.376312	1.08172
plate 8	ACT1	PFK1	PGI1	PGK1	PYC1	PFK1	PGI1	PGK1	PYC1	PFK1	PGI1	PGK1	PYC1	PFK1	PGI1	PGK1	PYC1	PFK1	PGI1	PGK1	PYC1	PFK1	PGI1	PGK1	PYC1
SyBE002-1	19.4667	18.1867	16.1333	13.82	18.2233	-1.28	-3.33333	-5.64667	-1.24333	2.42839	10.0794	50.0975	2.36745	3.07595	11.0053	60.1471	3.089	1.19939	1.17754	0.370015	0.842268	0.0577836	0.114288	0.056901	0.0625535
SyBE002-2	20.05	18.1533	16.4733	13.9167	18.12	-1.89667	-3.57667	-6.13333	-1.93	3.72352	11.9312	70.1968	3.81055
SyBE003-1	19.155	17.2233	15.3633	14.53	17.8533	-1.93167	-3.79167	-4.625	-1.30167	3.81496	13.8486	24.6754	2.46514	3.68928	12.9592	22.2553	2.60177
SyBE003-2	19.2333	17.4	15.64	14.9233	17.78	-1.83333	-3.59333	-4.31	-1.45333	3.56359	12.0698	19.8353	2.7384
plate 9	ACT1	SDH1	SDH2	SDH4	TPI1	SDH1	SDH2	SDH4	TPI1	SDH1	SDH2	SDH4	TPI1	SDH1	SDH2	SDH4	TPI1	SDH1	SDH2	SDH4	TPI1	SDH1	SDH2	SDH4	TPI1
SyBE002-1	15.18	14.13	13.7467	14.1167	13.8833	-1.05	-1.43333	-1.06333	-1.29667	2.07053	2.7007	2.08975	2.45661	2.24806	2.80937	2.48714	2.55545	0.600091	0.495354	0.711517	1.12334	0.0723739	0.0347709	0.0846583	0.12819
SyBE002-2	15.535	14.2567	13.99	14.0067	14.1267	-1.27833	-1.545	-1.52833	-1.40833	2.42559	2.91804	2.88452	2.6543
SyBE003-1	14.7133	14.41	14.1667	14.0167	13.08	-0.303333	-0.546667	-0.696667	-1.63333	1.23399	1.46071	1.62076	3.10229	1.34904	1.39163	1.76964	2.87065
SyBE003-2	14.7	14.15	14.2967	13.76	13.3	-0.55	-0.403333	-0.94	-1.4	1.46409	1.32256	1.91853	2.63902
plate 10	ACT1	RKI1	RPE1	TAL1	TKL1	RKI1	RPE1	TAL1	TKL1	RKI1	RPE1	TAL1	TKL1	RKI1	RPE1	TAL1	TKL1	RKI1	RPE1	TAL1	TKL1	RKI1	RPE1	TAL1	TKL1
SyBE002-1	20.51	19	18.37	18.34	14.48	-1.51	-2.14	-2.17	-6.03	2.8481	4.40762	4.50023	65.3448	3.39652	4.84283	5.23982	69.9439	0.775246	1.62547	0.579039	0.510511	0.106059	0.347852	0.0340368	0.0969943
SyBE002-2	20.82	18.84	18.42	18.24	14.6	-1.98	-2.4	-2.58	-6.22	3.94493	5.27803	5.9794	74.5429
SyBE003-1	19.81	18.28	16.63	18.15	14.47	-1.53	-3.18	-1.66	-5.34	2.88786	9.06307	3.16017	40.5042	2.63314	7.87189	3.03406	35.7071
SyBE003-2	19.48	18.23	16.74	17.94	14.53	-1.25	-2.74	-1.54	-4.95	2.37841	6.6807	2.90795	30.91
plate11	ACT1	TKL2	XKS1	XylA		TKL2	XKS1	XylA		TKL2	XKS1	XylA		TKL2	XKS1	XylA		TKL2	XKS1	XylA		TKL2	XKS1	XylA
SyBE002-1	20.36	20.7	17.25	13.63		0.34	-3.11	-6.73		0.790041	8.63383	106.153		0.661113	9.48632	114.045		0.450088	4.05117	0.52633		0.0264569	0.435987	0.0438042
SyBE002-2	20.57	21.48	17.2	13.64		0.91	-3.37	-6.93		0.532185	10.3388	121.938
SyBE003-1	19.41	21.1	14.04	13.42		1.69	-5.37	-5.99		0.309927	41.3553	63.5579		0.297559	38.4308	60.0255
SyBE003-2	19.23	21.04	14.08	13.41		1.81	-5.15	-5.82		0.285191	35.5062	56.493
plate12	ACT1	TDH1	TDH2	TDH3	ENO1	TDH1	TDH2	TDH3	ENO1	TDH1	TDH2	TDH3	ENO1	TDH1	TDH2	TDH3	ENO1	TDH1	TDH2	TDH3	ENO1	TDH1	TDH2	TDH3	ENO1
SyBE002-1	21.1133	15.4467	14.09	13.81	15.2033	-5.66667	-7.02333	-7.30333	-5.91	50.7968	130.087	157.951	60.1295	53.7757	135.403	159.053	62.2873	0.980935	0.879665	0.839288	0.896139	0.0544609	0.0775064	0.0875972	0.155863
SyBE002-2	21.2067	15.38	14.07	13.8833	15.1967	-5.82667	-7.13667	-7.32333	-6.01	56.7546	140.718	160.156	64.4452
SyBE003-1	20.1667	14.5033	13.3633	13.2167	14.5533	-5.66333	-6.80333	-6.95	-5.61333	50.6796	111.688	123.64	48.9533	52.7505	119.109	133.492	55.8181
SyBE003-2	20.47	14.6933	13.4867	13.3067	14.5	-5.77667	-6.98333	-7.16333	-5.97	54.8214	126.53	143.344	62.6829
plate13	ACT1	ENO2	ADH1	ADH2		ENO2	ADH1	ADH2		ENO2	ADH1	ADH2		ENO2	ADH1	ADH2		ENO2	ADH1	ADH2		ENO2	ADH1	ADH2
SyBE002-1	21.1133	16.4333	17.01	19.25		-4.68	-4.10333	-1.86333		25.6342	17.188	3.63847		28.9657	18.0638	3.23672		1.0899	0.737921	0.78746		0.224533	0.0698197	0.204774
SyBE002-2	21.2067	16.1933	16.9633	19.7033		-5.01333	-4.24333	-1.50333		32.2971	18.9396	2.83497
SyBE003-1	20.1667	15.4133	16.53	19.11		-4.75333	-3.63667	-1.05667		26.9709	12.4379	2.08012		31.5698	13.3297	2.54879
SyBE003-2	20.47	15.2933	16.64	18.8767		-5.17667	-3.83	-1.59333		36.1686	14.2215	3.01746
plate14	ACT1	ZWF1				ZWF1				ZWF1				ZWF1				ZWF1				ZWF1
SyBE002-1	20.57	17.5367				-3.03333				8.18699				8.38059				0.398538				0.0172492
SyBE002-2	20.66	17.56				-3.1				8.57419
SyBE003-1	19.3	17.5167				-1.78333				3.44221				3.33999
SyBE003-2	19.31	17.615				-1.695				3.23777
